# Supplementary material for: APOE ε4 Is Associated with Disproportionate Progressive Hippocampal Atrophy in AD
Source: PLoS One. 2014 May 30;9(5):e97608. doi: 10.1371/journal.pone.0097608 (PMC4039513; doi:10.1371/journal.pone.0097608)
Supplement: Appendix S1 — List of included subjects. (XLSX) [file pone.0097608.s001.xlsx]

## Sheet: Sheet1
subject_id	6 months	12 months	18 months	24 months	36 months
011_S_0003	1	1	0	1	0
022_S_0004	1	1	1	0	1
011_S_0005	1	1	0	1	1
100_S_0006	1	1	1	0	1
022_S_0007	1	0	0	1	0
011_S_0010	0	1	0	1	0
022_S_0014	1	1	0	1	1
011_S_0016	1	1	0	0	1
011_S_0022	1	1	0	1	0
011_S_0023	1	0	0	1	1
067_S_0029	1	1	0	0	0
023_S_0030	1	1	1	1	1
100_S_0035	1	1	0	0	1
067_S_0038	1	1	0	0	0
099_S_0040	1	1	0	1	1
007_S_0041	1	1	1	1	1
023_S_0042	1	1	1	1	1
022_S_0044	1	0	0	0	0
067_S_0045	1	0	0	0	0
035_S_0048	1	1	0	1	1
123_S_0050	1	1	1	1	0
011_S_0053	1	1	0	1	0
099_S_0054	1	1	1	1	0
018_S_0055	1	1	0	0	1
018_S_0057	1	1	1	0	0
023_S_0058	1	1	0	0	0
067_S_0059	1	1	0	0	1
099_S_0060	1	1	1	0	0
007_S_0068	1	1	0	1	1
100_S_0069	1	1	0	0	1
007_S_0070	1	1	0	0	0
123_S_0072	1	1	0	1	0
027_S_0074	1	1	0	1	1
067_S_0076	1	1	0	1	0
023_S_0078	1	1	0	0	0
018_S_0080	1	1	0	0	0
023_S_0081	1	1	0	1	1
023_S_0083	1	1	0	1	0
023_S_0084	1	1	0	1	0
136_S_0086	1	1	0	1	1
018_S_0087	1	1	1	0	0
123_S_0088	1	1	0	0	0
073_S_0089	1	1	0	1	1
099_S_0090	1	1	0	1	1
123_S_0091	1	1	0	1	0
123_S_0094	1	1	0	1	0
022_S_0096	1	1	0	1	1
067_S_0098	1	1	0	0	1
007_S_0101	1	1	0	0	1
130_S_0102	1	1	1	1	0
018_S_0103	1	0	0	0	0
123_S_0106	1	1	0	1	0
136_S_0107	1	1	1	1	1
123_S_0108	1	0	1	1	1
068_S_0109	1	1	0	1	0
067_S_0110	0	1	0	0	0
099_S_0111	1	1	0	0	0
027_S_0116	1	1	1	1	1
027_S_0118	1	1	0	0	1
027_S_0120	1	1	0	1	1
131_S_0123	1	1	0	1	1
041_S_0125	1	1	0	1	1
023_S_0126	1	1	1	1	1
068_S_0127	1	1	0	1	1
007_S_0128	1	1	1	1	1
022_S_0129	1	1	0	1	0
022_S_0130	1	1	0	1	1
023_S_0139	1	0	0	1	0
021_S_0141	1	1	1	1	1
018_S_0142	1	1	1	1	1
098_S_0149	1	1	0	1	0
035_S_0156	1	1	0	1	1
098_S_0160	1	1	1	1	1
010_S_0161	1	0	0	0	0
123_S_0162	0	0	0	1	0
014_S_0169	1	1	1	1	1
098_S_0171	1	1	0	1	1
098_S_0172	1	1	0	1	1
114_S_0173	1	1	0	1	1
067_S_0176	1	1	0	1	1
067_S_0177	1	1	0	1	0
027_S_0179	1	1	1	1	1
011_S_0183	1	1	0	1	0
136_S_0186	1	1	0	1	1
032_S_0187	1	1	1	1	0
100_S_0190	1	1	0	0	0
136_S_0194	1	1	0	0	0
136_S_0195	1	1	1	0	1
136_S_0196	0	1	0	1	1
128_S_0200	1	1	1	1	0
035_S_0204	1	1	1	1	1
032_S_0214	1	1	1	1	1
023_S_0217	1	1	1	1	1
022_S_0219	1	0	0	0	0
005_S_0221	1	1	0	1	0
005_S_0222	1	1	1	1	0
005_S_0223	1	1	0	1	1
128_S_0225	1	1	1	1	0
128_S_0229	0	1	0	1	0
128_S_0230	1	1	0	1	0
021_S_0231	1	1	0	1	1
130_S_0232	1	1	0	1	0
013_S_0240	1	1	1	1	0
011_S_0241	1	1	1	1	1
067_S_0243	0	1	0	0	0
128_S_0245	1	0	0	0	0
007_S_0249	1	1	1	1	1
027_S_0256	1	1	1	1	1
067_S_0257	1	1	0	1	0
128_S_0258	1	1	1	1	0
041_S_0262	1	1	0	1	1
098_S_0269	1	1	1	1	1
128_S_0272	1	1	0	1	0
041_S_0282	1	1	1	0	0
067_S_0284	1	1	0	0	0
130_S_0285	0	1	1	1	0
018_S_0286	1	1	0	1	0
130_S_0289	1	1	1	1	0
067_S_0290	1	1	0	1	1
099_S_0291	0	1	1	1	1
035_S_0292	1	1	1	1	1
007_S_0293	1	1	1	1	1
031_S_0294	1	1	1	1	1
002_S_0295	1	1	0	1	1
100_S_0296	1	1	0	0	1
123_S_0298	1	1	0	1	1
136_S_0299	1	1	0	0	0
136_S_0300	1	1	0	1	0
037_S_0303	1	1	0	1	1
027_S_0307	1	1	1	1	1
128_S_0310	1	1	0	0	0
073_S_0311	1	1	0	1	0
073_S_0312	0	1	0	0	0
041_S_0314	1	1	1	1	1
072_S_0315	1	1	0	0	1
007_S_0316	1	1	0	1	0
131_S_0319	1	0	0	0	0
005_S_0324	1	1	1	1	1
013_S_0325	1	0	1	1	0
011_S_0326	1	1	1	1	1
037_S_0327	1	1	0	1	1
014_S_0328	1	1	0	1	0
023_S_0331	1	1	1	1	1
021_S_0332	1	1	0	0	0
067_S_0336	1	1	0	1	0
021_S_0337	1	1	0	0	1
035_S_0341	1	1	0	1	0
021_S_0343	0	1	0	0	0
007_S_0344	0	1	1	1	1
031_S_0351	1	1	1	1	0
099_S_0352	1	1	0	1	1
014_S_0356	1	0	0	0	0
016_S_0359	1	1	0	0	1
116_S_0361	1	1	1	1	1
011_S_0362	1	1	1	1	1
137_S_0366	1	0	0	1	0
018_S_0369	1	1	0	1	1
116_S_0370	1	1	0	1	0
099_S_0372	1	0	0	1	0
114_S_0374	1	1	0	1	0
037_S_0377	0	1	1	1	1
114_S_0378	1	1	1	1	1
116_S_0382	1	1	0	1	1
073_S_0386	1	1	0	1	0
023_S_0388	1	1	1	1	1
053_S_0389	1	1	1	1	0
123_S_0390	0	1	1	1	0
116_S_0392	1	1	0	1	0
127_S_0394	1	1	1	1	1
127_S_0397	1	0	0	0	0
032_S_0400	1	1	0	1	0
068_S_0401	1	0	0	1	0
027_S_0403	1	1	0	1	1
027_S_0404	1	1	0	1	0
126_S_0405	1	0	0	0	0
018_S_0406	1	1	1	1	0
027_S_0408	1	0	1	1	1
131_S_0409	1	0	0	0	0
114_S_0410	1	1	1	0	0
002_S_0413	1	1	0	0	1
007_S_0414	1	1	1	1	0
114_S_0416	1	1	0	1	1
027_S_0417	1	1	0	0	0
010_S_0420	1	0	0	1	1
130_S_0423	1	1	1	0	0
021_S_0424	0	0	1	1	1
018_S_0425	1	0	0	0	0
136_S_0426	1	1	0	1	0
127_S_0431	1	1	0	1	0
133_S_0433	1	1	0	1	1
094_S_0434	1	1	1	1	1
131_S_0441	1	0	0	1	1
068_S_0442	0	1	0	0	0
005_S_0448	1	1	1	1	0
018_S_0450	1	1	1	1	1
037_S_0454	0	1	0	1	1
131_S_0457	1	1	0	1	0
114_S_0458	1	1	1	0	0
137_S_0459	1	1	0	0	1
027_S_0461	1	1	0	0	0
057_S_0464	1	1	1	1	1
037_S_0467	1	1	0	1	0
068_S_0473	1	1	0	1	1
057_S_0474	1	1	0	1	0
068_S_0476	0	0	1	0	0
032_S_0479	1	1	0	1	0
137_S_0481	0	1	1	1	1
006_S_0484	1	0	0	0	0
027_S_0485	1	1	1	0	0
116_S_0487	1	1	0	1	0
133_S_0488	1	1	0	1	1
094_S_0489	1	0	0	0	0
133_S_0493	0	0	0	1	1
131_S_0497	1	1	0	1	0
128_S_0500	1	1	0	1	0
037_S_0501	1	0	0	0	0
013_S_0502	1	1	0	1	1
130_S_0505	1	1	1	0	1
053_S_0507	1	1	1	1	0
033_S_0511	1	1	1	1	0
033_S_0513	1	1	1	0	1
033_S_0514	1	1	1	1	1
033_S_0516	1	1	0	1	1
128_S_0517	1	1	0	0	0
073_S_0518	1	1	0	1	1
014_S_0519	1	1	0	1	1
014_S_0520	0	1	0	1	1
128_S_0522	1	1	0	1	0
133_S_0525	1	1	0	0	0
099_S_0533	1	1	0	1	1
099_S_0534	1	1	0	1	1
062_S_0535	1	1	0	1	0
016_S_0538	1	1	0	1	1
037_S_0539	1	1	1	1	1
022_S_0543	0	1	0	1	0
022_S_0544	1	1	1	1	0
128_S_0545	1	1	0	1	1
005_S_0546	1	1	1	1	1
006_S_0547	1	1	0	1	0
014_S_0548	1	0	0	1	1
041_S_0549	1	1	1	0	0
037_S_0552	1	1	1	1	0
031_S_0554	1	1	0	1	0
035_S_0555	1	1	0	1	1
014_S_0557	1	1	1	1	0
002_S_0559	0	1	0	1	1
014_S_0563	0	1	1	1	1
073_S_0565	1	1	0	1	0
033_S_0567	1	1	1	1	1
031_S_0568	1	1	1	1	0
005_S_0572	0	1	1	1	1
013_S_0575	1	1	0	1	0
036_S_0576	1	1	0	0	0
036_S_0577	1	1	0	1	0
062_S_0578	1	1	0	1	0
136_S_0579	1	1	1	1	0
037_S_0588	1	1	1	1	0
041_S_0598	1	1	1	0	0
114_S_0601	1	1	0	1	1
005_S_0602	1	1	0	1	1
023_S_0604	1	1	1	1	1
126_S_0605	1	1	0	1	1
126_S_0606	1	1	0	0	0
067_S_0607	1	1	1	1	0
128_S_0608	1	1	1	1	0
005_S_0610	1	1	0	1	1
128_S_0611	1	1	1	0	0
002_S_0619	1	0	0	1	0
053_S_0621	1	1	1	1	1
127_S_0622	1	1	0	1	1
023_S_0625	1	1	1	1	1
021_S_0626	1	1	1	1	1
037_S_0627	1	1	0	0	0
133_S_0629	1	1	0	0	0
137_S_0631	1	1	1	1	1
012_S_0634	1	1	1	1	1
133_S_0638	1	1	1	1	0
021_S_0642	1	1	0	0	0
057_S_0643	1	1	0	1	0
027_S_0644	1	1	1	1	1
021_S_0647	1	1	0	1	0
116_S_0648	1	1	0	1	1
036_S_0656	1	1	1	1	1
014_S_0658	1	1	1	1	1
098_S_0667	1	1	1	1	1
052_S_0671	1	1	1	1	1
036_S_0673	1	1	1	1	1
006_S_0675	1	1	0	0	0
032_S_0677	1	1	0	1	0
041_S_0679	1	1	1	1	1
006_S_0681	1	1	0	1	0
018_S_0682	0	1	0	1	0
127_S_0684	1	1	0	0	0
002_S_0685	1	1	0	1	1
012_S_0689	1	1	0	1	0
062_S_0690	1	1	0	1	0
131_S_0691	1	0	0	0	0
094_S_0692	1	1	0	1	0
136_S_0695	1	1	0	1	1
141_S_0696	1	1	0	0	0
007_S_0698	1	1	1	1	0
126_S_0709	1	1	1	0	1
094_S_0711	1	1	0	1	1
032_S_0718	1	1	0	1	0
012_S_0720	0	1	0	0	0
041_S_0721	1	0	0	0	0
033_S_0723	1	1	1	1	1
033_S_0724	1	1	0	1	0
033_S_0725	1	1	1	1	0
141_S_0726	1	1	0	0	0
133_S_0727	1	1	1	0	0
002_S_0729	1	1	1	0	1
062_S_0730	1	1	0	1	0
006_S_0731	1	1	0	1	0
033_S_0733	1	1	0	1	0
033_S_0734	1	1	0	0	1
033_S_0739	1	1	0	1	0
128_S_0740	1	1	0	0	0
033_S_0741	1	1	0	1	1
100_S_0743	1	0	0	0	0
073_S_0746	1	1	0	1	1
100_S_0747	1	0	0	0	0
036_S_0748	1	1	1	1	0
022_S_0750	1	1	1	1	0
116_S_0752	1	1	1	1	1
021_S_0753	0	1	0	1	0
036_S_0759	1	1	0	1	0
036_S_0760	1	1	0	1	0
141_S_0767	1	1	0	1	0
062_S_0768	1	1	0	1	0
016_S_0769	0	1	0	0	1
128_S_0770	1	0	1	0	0
129_S_0778	1	1	0	1	1
002_S_0782	1	1	1	1	1
130_S_0783	1	1	1	1	0
126_S_0784	1	1	0	1	0
010_S_0786	1	1	0	0	0
141_S_0790	1	1	0	0	0
133_S_0792	1	1	1	0	0
062_S_0793	1	1	0	1	0
137_S_0800	1	1	1	1	1
068_S_0802	1	0	1	1	0
012_S_0803	1	0	0	1	0
141_S_0810	1	1	0	0	0
067_S_0812	1	0	0	1	0
036_S_0813	1	1	0	1	1
005_S_0814	1	1	0	1	0
002_S_0816	1	0	0	0	0
031_S_0821	1	0	0	0	0
029_S_0824	1	1	0	1	1
137_S_0825	1	1	0	0	0
010_S_0829	1	1	0	1	0
031_S_0830	1	1	1	1	1
082_S_0832	0	1	1	0	0
116_S_0834	1	0	1	1	1
027_S_0835	1	1	1	1	0
029_S_0836	1	1	0	0	0
009_S_0842	1	1	0	0	0
029_S_0843	1	1	0	1	1
127_S_0844	1	1	0	0	0
029_S_0845	1	1	0	1	1
027_S_0850	1	1	0	1	0
141_S_0852	1	1	0	0	0
141_S_0853	1	1	0	0	0
011_S_0856	1	1	1	0	0
013_S_0860	1	1	0	0	0
011_S_0861	1	1	1	1	1
009_S_0862	1	1	0	0	0
128_S_0863	0	1	0	0	0
126_S_0865	1	1	1	1	0
031_S_0867	1	1	1	1	1
036_S_0869	1	1	1	1	1
068_S_0872	1	1	1	1	0
136_S_0873	1	1	1	1	0
136_S_0874	1	1	1	0	1
029_S_0878	1	1	0	1	0
099_S_0880	1	1	0	0	0
020_S_0883	1	1	0	1	1
023_S_0887	1	1	1	1	1
126_S_0891	0	1	0	1	0
100_S_0892	1	0	0	0	1
098_S_0896	1	1	0	1	1
041_S_0898	1	1	0	1	1
020_S_0899	1	1	0	1	0
010_S_0904	1	1	1	1	0
033_S_0906	1	1	1	1	1
003_S_0907	1	1	0	0	0
073_S_0909	1	1	0	1	1
133_S_0912	1	1	1	1	0
133_S_0913	1	1	1	0	0
029_S_0914	1	1	1	1	1
141_S_0915	1	1	1	0	0
023_S_0916	1	1	0	1	0
012_S_0917	1	0	0	0	0
033_S_0920	1	1	0	1	1
094_S_0921	1	1	1	1	1
033_S_0922	1	1	0	1	1
033_S_0923	1	1	0	1	1
022_S_0924	1	0	0	0	0
023_S_0926	1	1	0	1	1
082_S_0928	1	0	1	0	0
005_S_0929	1	0	0	0	0
100_S_0930	1	0	0	1	0
003_S_0931	1	0	0	0	0
012_S_0932	1	0	1	1	0
057_S_0934	1	1	0	1	1
002_S_0938	1	1	0	1	0
057_S_0941	1	1	1	1	0
036_S_0945	1	1	1	1	1
128_S_0947	1	1	1	0	0
109_S_0950	1	1	1	1	0
052_S_0951	1	1	0	1	0
002_S_0954	1	1	1	0	0
130_S_0956	1	1	0	0	0
057_S_0957	1	0	0	0	0
022_S_0961	1	1	1	1	1
023_S_0963	1	1	0	1	0
130_S_0969	1	1	0	0	1
137_S_0972	1	1	0	1	1
114_S_0979	1	1	0	1	0
141_S_0982	1	1	1	0	0
132_S_0987	1	1	0	0	0
137_S_0994	1	1	1	1	0
100_S_0995	1	1	0	0	0
013_S_0996	1	0	0	0	0
035_S_0997	1	1	0	0	1
029_S_0999	1	1	0	0	0
041_S_1002	1	1	0	1	1
141_S_1004	1	1	1	0	0
057_S_1007	1	1	1	1	1
012_S_1009	1	1	0	1	0
041_S_1010	1	1	1	1	1
109_S_1013	1	0	0	0	0
109_S_1014	1	1	0	0	0
033_S_1016	1	1	0	1	1
002_S_1018	1	1	0	1	0
036_S_1023	1	1	0	1	1
141_S_1024	0	1	0	0	0
094_S_1027	1	1	0	0	0
016_S_1028	1	1	1	1	0
009_S_1030	1	1	1	0	0
133_S_1031	0	1	0	1	0
127_S_1032	1	1	1	1	1
012_S_1033	1	1	0	0	0
013_S_1035	1	1	0	1	1
032_S_1037	1	0	0	0	0
029_S_1038	1	0	0	0	0
051_S_1040	1	0	0	0	0
137_S_1041	1	1	0	1	0
128_S_1043	1	1	1	0	0
053_S_1044	1	1	0	0	0
027_S_1045	1	1	1	1	1
141_S_1051	1	0	0	0	0
141_S_1052	1	1	0	0	0
052_S_1054	1	1	1	1	0
133_S_1055	0	1	0	0	0
029_S_1056	1	1	0	1	0
003_S_1057	1	1	0	0	0
003_S_1059	1	0	0	1	0
100_S_1062	1	0	0	1	0
024_S_1063	1	1	0	1	1
031_S_1066	0	1	0	1	1
002_S_1070	0	1	1	1	1
051_S_1072	1	1	1	0	1
029_S_1073	1	1	1	1	1
003_S_1074	0	1	1	1	0
068_S_1075	0	1	1	0	0
082_S_1079	1	0	0	0	0
011_S_1080	1	1	0	1	1
027_S_1081	1	1	0	1	0
027_S_1082	1	1	0	1	0
033_S_1086	1	1	0	1	0
128_S_1088	1	1	0	0	0
094_S_1090	1	1	0	0	0
141_S_1094	1	1	0	0	0
014_S_1095	1	1	0	0	0
022_S_1097	0	1	1	1	1
033_S_1098	1	1	0	1	1
032_S_1101	1	1	0	0	0
094_S_1102	1	0	0	0	0
114_S_1103	1	1	1	0	0
023_S_1104	1	0	0	0	0
114_S_1106	1	1	1	1	0
021_S_1109	1	1	0	1	0
109_S_1114	1	1	0	1	0
033_S_1116	1	1	1	0	0
016_S_1117	1	1	1	0	0
114_S_1118	1	1	1	1	0
082_S_1119	0	1	1	0	0
013_S_1120	1	0	1	0	0
016_S_1121	1	1	1	1	1
003_S_1122	1	1	1	1	0
051_S_1123	1	1	0	1	1
023_S_1126	1	1	1	1	0
006_S_1130	1	1	1	1	1
051_S_1131	1	1	1	1	0
012_S_1133	1	1	0	1	0
036_S_1135	1	1	1	1	0
141_S_1137	1	1	0	0	0
016_S_1138	1	0	0	0	0
127_S_1140	1	1	1	1	1
099_S_1144	1	1	0	1	0
128_S_1148	1	1	1	0	0
141_S_1152	1	1	0	0	0
002_S_1155	1	1	1	1	1
109_S_1157	1	1	0	1	0
013_S_1161	1	0	0	0	0
012_S_1165	1	1	1	1	0
032_S_1169	1	1	0	1	0
133_S_1170	1	1	0	1	0
024_S_1171	1	1	0	1	0
012_S_1175	1	0	1	1	0
062_S_1182	1	1	1	1	1
067_S_1185	1	0	0	0	0
013_S_1186	1	1	1	1	0
126_S_1187	1	1	1	1	0
023_S_1190	1	1	0	1	1
941_S_1194	1	1	0	0	0
941_S_1195	1	0	0	1	1
130_S_1200	1	1	0	0	0
130_S_1201	1	1	0	0	0
941_S_1202	1	1	0	1	1
941_S_1203	1	0	0	1	1
129_S_1204	1	0	0	0	0
007_S_1206	1	1	0	1	1
031_S_1209	1	1	0	1	0
072_S_1211	1	0	0	1	0
012_S_1212	1	0	0	0	0
027_S_1213	1	1	1	1	0
029_S_1215	1	1	1	1	0
057_S_1217	1	1	1	1	0
005_S_1224	1	1	1	1	1
037_S_1225	1	1	1	0	0
136_S_1227	1	1	1	1	0
141_S_1231	1	0	0	0	0
116_S_1232	1	1	0	1	1
036_S_1240	1	1	1	1	0
094_S_1241	1	1	0	1	1
116_S_1243	1	1	1	0	0
129_S_1246	1	1	1	1	0
023_S_1247	1	1	1	1	0
116_S_1249	1	1	0	1	1
052_S_1251	1	1	0	1	1
067_S_1253	1	0	0	0	0
027_S_1254	1	1	0	1	0
141_S_1255	0	1	0	0	0
082_S_1256	1	1	0	0	0
003_S_1257	0	1	0	0	0
041_S_1260	1	1	1	1	1
002_S_1261	1	1	0	1	1
057_S_1265	1	1	1	1	0
002_S_1268	1	1	1	1	1
116_S_1271	1	1	1	1	0
013_S_1275	1	1	1	0	0
013_S_1276	1	0	0	0	1
027_S_1277	1	1	0	0	0
033_S_1279	1	1	1	1	0
002_S_1280	1	1	0	1	1
033_S_1281	1	1	0	1	0
011_S_1282	1	1	1	1	1
033_S_1283	1	1	0	0	0
033_S_1284	1	1	0	0	0
100_S_1286	0	0	0	1	1
020_S_1288	1	1	0	1	0
012_S_1292	1	1	0	0	0
094_S_1293	1	1	1	0	0
062_S_1294	1	0	0	0	0
941_S_1295	1	0	1	0	0
051_S_1296	1	1	0	1	0
062_S_1299	1	1	1	1	1
123_S_1300	1	1	1	1	1
131_S_1301	1	1	0	1	1
007_S_1304	1	0	0	0	0
024_S_1307	1	1	0	1	0
033_S_1308	1	1	0	0	0
033_S_1309	1	1	1	1	0
941_S_1311	1	1	1	1	0
116_S_1315	1	1	1	1	0
029_S_1318	1	1	1	1	1
012_S_1321	1	1	1	1	0
121_S_1322	1	1	0	0	0
016_S_1326	1	1	1	1	0
051_S_1331	0	1	1	0	0
009_S_1334	1	0	0	0	0
130_S_1337	1	1	0	0	0
007_S_1339	1	1	0	1	0
005_S_1341	1	1	0	0	0
109_S_1343	0	1	0	0	0
052_S_1346	1	1	1	1	1
022_S_1351	1	1	1	1	1
052_S_1352	1	1	1	0	1
009_S_1354	1	0	0	0	0
041_S_1368	1	1	0	1	0
057_S_1371	1	0	0	1	0
057_S_1373	1	1	0	1	0
082_S_1377	1	1	0	0	0
141_S_1378	0	1	0	0	0
057_S_1379	0	1	0	1	0
127_S_1382	1	1	0	1	0
029_S_1384	1	1	1	1	0
027_S_1385	1	1	0	1	0
024_S_1393	1	1	1	0	1
022_S_1394	1	1	1	1	1
094_S_1397	1	0	0	0	0
094_S_1398	1	1	1	0	0
024_S_1400	1	0	0	0	0
094_S_1402	1	1	0	0	0
128_S_1406	0	1	0	0	0
128_S_1407	0	1	0	0	0
128_S_1409	1	0	0	0	0
041_S_1412	1	1	0	0	0
137_S_1414	1	0	1	0	0
094_S_1417	1	1	1	0	0
041_S_1418	1	1	1	1	1
127_S_1419	1	1	1	1	0
041_S_1420	1	0	0	0	0
037_S_1421	0	0	1	0	1
041_S_1423	1	1	0	0	0
041_S_1425	1	1	1	1	1
137_S_1426	1	1	0	0	0
127_S_1427	1	1	0	1	0
128_S_1430	1	0	0	0	0
